# Supplementary material for: RAS and BRAF mutations in cell‐free DNA are predictive for outcome of cetuximab monotherapy in patients with tissue‐tested RAS wild‐type advanced colorectal cancer
Source: Mol Oncol. 2019 Sep 30;13(11):2361–74. doi: 10.1002/1878-0261.12550 (PMC6822250; doi:10.1002/1878-0261.12550)
Supplement: Supplementary file 4 — Table S1. cfDNA concentrations and ng DNA input for targeted NGS. [file MOL2-13-2361-s004.xlsx]

## Sheet: Blad1
Supplementary Table S1. cfDNA concentrations and ng DNA input for targeted NGS
			Baseline		2 weeks		Progressive disease
Patient	Responder	Left/Right	cfDNA concentration ng/mL plasma	ng input ionPGM sequencing	cfDNA concentration ng/mL plasma	ng input ionPGM sequencing	cfDNA concentration ng/mL plasma	ng input ionPGM sequencing
1	Yes	Left	23.65	23.14	Not tested	Not tested	51.79	20
2	Yes	Left	55.93	20	Not tested	Not tested	25.46	22.62
3	Yes	Left	69.76	20	Not tested	Not tested	Not tested	Not tested
4	No	Right	5.5	16.77	Not tested	Not tested	10.44	20.02
5	No	Left	12.48	20	Not tested	Not tested	Not tested	Not tested
6	Yes	Left	46.51	20	Not tested	Not tested	34.13	20
7	Yes	Left	84.07	20	Not tested	Not tested	217.8	20
8	No	Left	64.98	20	Not tested	Not tested	223.2	21.06
9	No	Right	15.55	18.85	Not tested	Not tested	9.37	12.402
10	Yes	Left	19.8	19.5	Not tested	Not tested	43.05	20
11	Yes	Left	6.62	11.492	Not tested	Not tested	4.91	13.13
12	Yes	Left	52.26	20	Not tested	Not tested	22.45	20.41
13	Yes	Left	56.8	20	Not tested	Not tested	163.36	20
14	No	Right	21.94	20	Not tested	Not tested	Not tested	Not tested
15	Yes	Left	111.72	20	Not tested	Not tested	57.46	20
16	Yes	Left	24.15	20.54	Not tested	Not tested	30.14	21.32
17	Yes	Left	54.48	20	23.97	21.4903	29.15	20
18	Yes	Left	60.4	20	18.88	20.8885	17.96	21.58
19	No	Right	158.06	20	Not tested	Not tested	126.37	20
20	Yes	Right	29.67	20	23.9525	21.8514	12.22	19.76
21	Yes	Left	37.43	20	9.269	20.956	67.96	20
22	No	Left	16.21	19.89	Not tested	Not tested	15.42	19.24
23	Yes	Left	64.86	20	23.45	21.0241	57.44	20
24	No	Right	174.42	20	Not tested	Not tested	95.9	20
26	No	Right	7.21	11.492	Not tested	Not tested	31.37	21.32
27	No	Left	136.97	20	Not tested	Not tested	228.38	20
28	Yes	Left	13.34	17.42	8.608	20.8193	18.27	22.49
29	No	Right	76.71	20	Not tested	Not tested	Not tested	Not tested
30	No	Left	56.42	20	Not tested	Not tested	17.51	17.81
31	Yes	Left	10.38	17.42	Not tested	Not tested	20.48	21.97
32	Yes	Left	20.71	21.45	13.5135	22.6678	Not tested	Not tested
33	No	Right	122.92	20	Not tested	Not tested	Not tested	Not tested
34	Yes	Left	44.72	20	7.4235	33.5671	Not tested	Not tested
35	Yes	Left	784	20	41.7	20	Not tested	Not tested
