# Supplementary material for: RAS and BRAF mutations in cell‐free DNA are predictive for outcome of cetuximab monotherapy in patients with tissue‐tested RAS wild‐type advanced colorectal cancer
Source: Mol Oncol. 2019 Sep 30;13(11):2361–74. doi: 10.1002/1878-0261.12550 (PMC6822250; doi:10.1002/1878-0261.12550)
Supplement: Supplementary file 5 — Table S2. Sequencing failures. [file MOL2-13-2361-s005.xlsx]

## Sheet: Blad1
Supplementary Table S2. Sequencing failures
		Baseline		2 weeks		Progressive disease
Patient	Responder	cfDNA concentration ng/mL plasma	ng input ionPGM sequencing	cfDNA concentration ng/mL plasma	ng input ionPGM sequencing	cfDNA concentration ng/mL plasma	ng input ionPGM sequencing
21	Yes	37.43	20	9.269	20.956	67.96	20
26	No	7.21	11.492	Not tested	Not tested	31.37	21.32
28	Yes	13.34	17.42	8.608	20.8193	18.27	22.49
Samples in red failed during targeted NGS
