# Supplementary material for: RAS and BRAF mutations in cell‐free DNA are predictive for outcome of cetuximab monotherapy in patients with tissue‐tested RAS wild‐type advanced colorectal cancer
Source: Mol Oncol. 2019 Sep 30;13(11):2361–74. doi: 10.1002/1878-0261.12550 (PMC6822250; doi:10.1002/1878-0261.12550)
Supplement: Supplementary file 6 — Table S3. Double biopsies. [file MOL2-13-2361-s006.xlsx]

## Sheet: Blad1
Supplementary Table S3. Double biopsies
Study No.	Date 1st cycle cetuximab	Method	Location	Date Biopsy	KRAS (MAF)	BRAF (MAF)	APC (MAF)	ATM (MAF)	CTNNB1 (MAF)	EGFR (MAF)	TP53 (MAF)	VHL (MAF)
2	Sep. 2014	HRMa	Primary tumor	2011			Not tested	Not tested	Not tested	Not tested	Not tested	Not tested
		TSACP	Primary tumor	2011			APC p.A1351fs*3 (36%)
18	Dec. 2015	TSACP	Liver metastasis	Nov. 2015			APC p.P1427fs (52%)				TP53 p.G245C (38%)	VHL p.R113L (34%)
		WGS	Primary tumor	Dec. 2015			APC p.P1427fs*46 (58%)			EGFR p.V536M (53%)	TP53 p.Y163C (49%)
22	Feb. 2016	TSACP	Liver metastasis	Jan. 2016
		WGS	Liver metastasis	Jan. 2016							TP53 p.Y234H (11%)
29	Apr. 2016	Multiplex PCRb	Primary tumor	May. 2015		BRAF p.V600E (44%)	Not tested	Not tested	Not tested	Not tested	Not tested	Not tested
		TSACP	Primary tumor	May. 2015		BRAF p.V600E (44%)					TP53 p.R248Q (48%)
24	Mar. 2016	TSACP	Liver metastasis	Feb. 2014					CTNNB1 p.T41A (80%)		TP53 p.S241F (62%)
		TSACP	Liver metastasis	Mar. 2016	KRAS p.G60D (43%)				CTNNB1 p.T41A (84%)		TP53 p.S241F (79%)
31	Jun. 2016	Multiplex PCR	Omentum	Sep. 2014			Not tested	Not tested	Not tested	Not tested	Not tested	Not tested
		TSACP	Omentum	Sep. 2014			APC p.E1309fs (33%)				TP53 p.R273C (36%)
33	Sep. 2016	HRM	Primary tumor	Mar. 2015	KRAS codon 89 not tested		Not tested	Not tested	Not tested	Not tested	Not tested	Not tested
		WGS	Peritoneal metastasis	Sep. 2016	KRAS p.S89P (44%)
34	Nov. 2016	TSACP	Rib metastasis	Oct. 2016			APC p.E1306* (15%)				TP53 p.R282W (54%)
		WGS	Rib metastasis	Oct. 2016			APC p.E1306* (24%)	ATM p.P2665R (18%)			TP53 p.R282W (63%)
Abbreviations: WGS, whole genome sequencing; MAF, mutant allele frequency
a HRM panel, including KRAS, NRAS, BRAF
b Multiplex PCR, including KRAS, NRAS, BRAF and PIK3CA
