# Supplementary material for: RAS and BRAF mutations in cell‐free DNA are predictive for outcome of cetuximab monotherapy in patients with tissue‐tested RAS wild‐type advanced colorectal cancer
Source: Mol Oncol. 2019 Sep 30;13(11):2361–74. doi: 10.1002/1878-0261.12550 (PMC6822250; doi:10.1002/1878-0261.12550)
Supplement: Supplementary file 7 — Table S4. Overview of all available mutation data. [file MOL2-13-2361-s007.xlsx]

## Sheet: Blad1
Supplementary TableS4. Overview of all available mutation data
					Routine work-up		Extra sequencing		Plasma cfDNA MAF			Plasma cfDNA Allele Mol Cov			Plasma cfDNA Mol Cov			Plasma cfDNA Allele Read Cov			Plasma cfDNA Read cov			Mutant copies per mL plasma
Patient	Responder	Left/Right	Gene	Position	Primary (MAF %)	Meta (MAF%)	Primary (MAF %)	Meta BL (MAF%)	Plasma BL (MAF%)	Plasma 2 weeks (MAF%)	Plasma PD (MAF%)	Plasma BL	Plasma 2 weeks	Plasma PD	Plasma BL	Plasma 2 weeks	Plasma PD	Plasma BL	Plasma 2 weeks	Plasma PD	Plasma BL	Plasma 2 weeks	Plasma PD	Plasma BL	Plasma 2 weeks	Plasma PD
1	Yes	Left	GNAS	p.R201C	X	Not tested	Not tested	Not tested	0.05	Not tested	0	3	Not tested	0	5542	Not tested	6277	28	Not tested	0	45845	Not tested	46772	3.06661	Not tested	0
1			NRAS	p.Q61L	0	Not tested	Not tested	Not tested	0	Not tested	0.547	0	Not tested	16	2821	Not tested	2924	0	Not tested	175	33505	Not tested	30346	0	Not tested	41.4338
1			NRAS	p.G12A	0	Not tested	Not tested	Not tested	0	Not tested	0.44	0	Not tested	19	4389	Not tested	4322	0	Not tested	185	43787	Not tested	38579	0	Not tested	49.2027
1			NRAS	p.G12S	0	Not tested	Not tested	Not tested	0	Not tested	0.069	0	Not tested	3	4389	Not tested	4322	0	Not tested	27	43796	Not tested	38579	0	Not tested	7.76885
1			PIK3CA	p.E545K	X	Not tested	Not tested	Not tested	0	Not tested	0.162	0	Not tested	7	3617	Not tested	4333	0	Not tested	80	42441	Not tested	46473	0	Not tested	18.1273
1			EGFR	p.S464L	X	Not tested	Not tested	Not tested	0	Not tested	0.089	0	Not tested	3	2763	Not tested	3387	0	Not tested	42	41523	Not tested	45904	0	Not tested	7.76885
1			MAP2K1	p.E203K	X	Not tested	Not tested	Not tested	0	Not tested	0.076	0	Not tested	3	3978	Not tested	3969	0	Not tested	21	34738	Not tested	32917	0	Not tested	7.76885
2	Yes	Left	APC	p.R876Ter	X	Not tested	0	Not tested	19.33	Not tested	10.024	893	Not tested	469	4619	Not tested	4679	11658	Not tested	4352	59516	Not tested	43783	2497.3	Not tested	528.248
2			APC	p.A1351fs*3	X	Not tested	36	Not tested	X	Not tested	X	X	Not tested	X	X	Not tested	X	X	Not tested	X	X	Not tested	X	X	Not tested	X
2			NRAS	p.Q61L	0	Not tested	0	Not tested	0	Not tested	0.12	0	Not tested	4	3509	Not tested	3226	0	Not tested	34	40459	Not tested	26366	0	Not tested	4.50531
2			NRAS	p.Q61K	0	Not tested	0	Not tested	0	Not tested	0.527	0	Not tested	17	3509	Not tested	3225	0	Not tested	149	40462	Not tested	26362	0	Not tested	19.1476
2			NRAS	p.Q61R	0	Not tested	0	Not tested	0	Not tested	0.806	0	Not tested	26	3509	Not tested	3226	0	Not tested	168	40459	Not tested	26366	0	Not tested	29.2845
2			EGFR	p.S464L	X	Not tested	0	Not tested	0	Not tested	0.119	0	Not tested	6	6898	Not tested	5031	0	Not tested	81	111274	Not tested	57826	0	Not tested	6.75796
2			EGFR	p.S492R	X	Not tested	0	Not tested	0	Not tested	0.224	0	Not tested	8	4790	Not tested	3569	0	Not tested	90	65861	Not tested	35157	0	Not tested	9.01062
2			BRAF	p.V600E	0	Not tested	0	Not tested	0	Not tested	1.138	0	Not tested	39	3844	Not tested	3427	0	Not tested	362	63343	Not tested	40282	0	Not tested	43.9268
2			KRAS	p.Q61L	0	Not tested	0	Not tested	0	Not tested	0.217	0	Not tested	10	4663	Not tested	4604	0	Not tested	73	41534	Not tested	32051	0	Not tested	11.2633
2			KRAS	p.G12C	0	Not tested	0	Not tested	0	Not tested	0.714	0	Not tested	27	3997	Not tested	3780	0	Not tested	221	42362	Not tested	29707	0	Not tested	30.4108
2			KRAS	p.Q61H	0	Not tested	0	Not tested	0	Not tested	2.324	0	Not tested	107	4663	Not tested	4604	0	Not tested	628	41532	Not tested	32047	0	Not tested	120.517
2			KRAS	p.Q61R	0	Not tested	0	Not tested	0	Not tested	0.152	0	Not tested	7	4663	Not tested	4604	0	Not tested	28	41534	Not tested	32051	0	Not tested	7.88429
2			KRAS	p.G12V	0	Not tested	0	Not tested	0	Not tested	0.106	0	Not tested	4	3997	Not tested	3780	0	Not tested	23	42362	Not tested	29707	0	Not tested	4.50531
2			KRAS	p.G12A	0	Not tested	0	Not tested	0	Not tested	0.079	0	Not tested	3	3997	Not tested	3780	0	Not tested	13	42362	Not tested	29707	0	Not tested	3.37898
2			KRAS	p.G12D	0	Not tested	0	Not tested	0	Not tested	0.529	0	Not tested	20	3997	Not tested	3780	0	Not tested	172	42362	Not tested	29707	0	Not tested	22.5265
3	Yes	Left	PIK3CA	p.E542K	Not tested	22	Not tested	Not tested	27.784	Not tested	Not tested	791	Not tested	Not tested	2847	Not tested	Not tested	18484	Not tested	Not tested	66170	Not tested	Not tested	2759.01	Not tested	Not tested
3			GNAS	p.R201H	Not tested	0	Not tested	Not tested	0.053	Not tested	Not tested	5	Not tested	Not tested	9444	Not tested	Not tested	111	Not tested	Not tested	176794	Not tested	Not tested	17.44	Not tested	Not tested
3			APC	p.N1473fs*34	Not tested	31	Not tested	Not tested	X	Not tested	Not tested	X	Not tested	Not tested	X	Not tested	Not tested	X	Not tested	Not tested	X	Not tested	Not tested	X	Not tested	Not tested
3			TP53	p.T155_R156insAS	Not tested	27	Not tested	Not tested	X	Not tested	Not tested	X	Not tested	Not tested	X	Not tested	Not tested	X	Not tested	Not tested	X	Not tested	Not tested	X	Not tested	Not tested
4	No	Right	KRAS	p.G12A	Not tested	0	Not tested	Not tested	1.341	Not tested	1.453	42	Not tested	51	3132	Not tested	3511	578	Not tested	396	32615	Not tested	26006	13.7683	Not tested	26.589
4			KRAS	p.G12D	Not tested	0	Not tested	Not tested	0	Not tested	0.114	0	Not tested	4	3132	Not tested	3511	0	Not tested	24	32615	Not tested	26006	0	Not tested	2.08541
4			TP53	p.Y220H	Not tested	0	Not tested	Not tested	2.85	Not tested	1.718	110	Not tested	74	3859	Not tested	4308	1279	Not tested	614	42497	Not tested	33871	36.0599	Not tested	38.5802
4			TP53	p.C242S	Not tested	16	Not tested	Not tested	X	Not tested	X	X	Not tested	X	X	Not tested	X	X	Not tested	X	X	Not tested	X	X	Not tested	X
5	No	Left	APC	p.L1488fs	Not tested	17	Not tested	Not tested	X	Not tested	Not tested	X	Not tested	Not tested	X	Not tested	Not tested	X	Not tested	Not tested	X	Not tested	Not tested	X	Not tested	Not tested
5			TP53	p.E286K	Not tested	35	Not tested	Not tested	0	Not tested	Not tested	1	Not tested	Not tested	189	Not tested	Not tested	146	Not tested	Not tested	13241	Not tested	Not tested	0.66625	Not tested	Not tested
6	Yes	Left	APC	p.R876*	X	Not tested	Not tested	Not tested	22.911	Not tested	15.139	932	Not tested	426	4668	Not tested	2814	21240	Not tested	10993	92345	Not tested	72604	2167.25	Not tested	726.916
6			TP53	p.R175H	X	Not tested	Not tested	Not tested	55.261	Not tested	62.104	2626	Not tested	2491	4752	Not tested	4011	31575	Not tested	62732	55619	Not tested	99536	6106.43	Not tested	4250.58
6			EGFR	p.S464L	X	Not tested	Not tested	Not tested	0	Not tested	0.458	0	Not tested	7	4960	Not tested	1530	1	Not tested	172	152282	Not tested	46069	0	Not tested	11.9446
6			EGFR	p.G465R	X	Not tested	Not tested	Not tested	0	Not tested	0.458	0	Not tested	7	4960	Not tested	1530	4	Not tested	143	152285	Not tested	46067	0	Not tested	11.9446
6			EGFR	p.G465E	X	Not tested	Not tested	Not tested	0	Not tested	0.261	0	Not tested	4	4960	Not tested	1530	5	Not tested	148	152238	Not tested	46052	0	Not tested	6.8255
6			BRAF	p.V600E	0	Not tested	Not tested	Not tested	0	Not tested	0.177	0	Not tested	5	3678	Not tested	2829	0	Not tested	128	114180	Not tested	91680	0	Not tested	8.53187
6			KRAS	p.G12V	0	Not tested	Not tested	Not tested	0	Not tested	0.429	0	Not tested	40	3801	Not tested	9322	0	Not tested	914	67036	Not tested	249587	0	Not tested	68.255
7	Yes	Left	TP53	p.Q165*	49	Not tested	Not tested	Not tested	X	Not tested	X	X	Not tested	X	X	Not tested	X	X	Not tested	X	X	Not tested	X	X	Not tested	X
7			NRAS	p.G12V	0	Not tested	Not tested	Not tested	0	Not tested	0.192	0	Not tested	16	11921	Not tested	8351	0	Not tested	295	148171	Not tested	121229	0	Not tested	174.24
7			NRAS	p.G12D	0	Not tested	Not tested	Not tested	0	Not tested	0.395	0	Not tested	33	11921	Not tested	8351	1	Not tested	495	148171	Not tested	121229	0	Not tested	359.37
7			NRAS	p.G12R	0	Not tested	Not tested	Not tested	0	Not tested	0.299	0	Not tested	25	11921	Not tested	8354	1	Not tested	508	148174	Not tested	121270	0	Not tested	272.25
7			NRAS	p.Q61L	0	Not tested	Not tested	Not tested	0	Not tested	0.05	0	Not tested	3	8109	Not tested	6054	0	Not tested	41	114358	Not tested	100228	0	Not tested	32.67
7			NRAS	p.G12C	0	Not tested	Not tested	Not tested	0	Not tested	0.036	0	Not tested	3	11921	Not tested	8354	0	Not tested	28	148174	Not tested	121270	0	Not tested	32.67
7			EGFR	p.G465R	X	Not tested	Not tested	Not tested	0	Not tested	0.156	0	Not tested	15	8901	Not tested	9638	0	Not tested	243	92077	Not tested	164354	0	Not tested	163.35
7			EGFR	p.S464L	X	Not tested	Not tested	Not tested	0	Not tested	0.041	0	Not tested	4	8901	Not tested	9641	0	Not tested	67	92076	Not tested	164420	0	Not tested	43.56
7			KRAS	p.A146T	0	Not tested	Not tested	Not tested	0	Not tested	0.615	0	Not tested	51	8983	Not tested	8295	0	Not tested	626	99373	Not tested	107476	0	Not tested	555.39
7			KRAS	p.Q61H	0	Not tested	Not tested	Not tested	0	Not tested	0.148	0	Not tested	13	12264	Not tested	8793	0	Not tested	191	145509	Not tested	120620	0	Not tested	141.57
7			KRAS	p.Q61L	0	Not tested	Not tested	Not tested	0	Not tested	0.057	0	Not tested	5	12266	Not tested	8792	0	Not tested	53	145528	Not tested	120596	0	Not tested	54.45
7			KRAS	p.G12A	0	Not tested	Not tested	Not tested	0	Not tested	0.109	0	Not tested	9	9542	Not tested	8288	0	Not tested	171	101965	Not tested	130036	0	Not tested	98.01
7			KRAS	p.G12S	0	Not tested	Not tested	Not tested	0	Not tested	0.072	0	Not tested	6	9542	Not tested	8288	0	Not tested	51	101966	Not tested	130036	0	Not tested	65.34
7			MAP2K1	p.K57T	X	Not tested	Not tested	Not tested	0	Not tested	0.058	0	Not tested	5	16070	Not tested	8670	0	Not tested	59	183183	Not tested	122663	0	Not tested	54.45
8	No	Left	APC	p.S1411fs	X	Not tested	Not tested	Not tested	37.802	Not tested	30.256	423	Not tested	453	1119	Not tested	1513	1495	Not tested	1737	3968	Not tested	5741	1374.33	Not tested	4801.08
8			TP53	p.C242Y	X	Not tested	Not tested	Not tested	76.166	Not tested	64.099	882	Not tested	789	1158	Not tested	1228	3316	Not tested	3353	4375	Not tested	5231	2865.62	Not tested	8362.14
9	No	Right	PIK3CA	p.Q546R	14	Not tested	Not tested	Not tested	2.032	Not tested	4.78	68	Not tested	125	3347	Not tested	2597	484	Not tested	1277	25228	Not tested	26714	56.1094	Not tested	94.4463
9			BRAF	p.V600E	13	Not tested	Not tested	Not tested	1.97	Not tested	4.747	51	Not tested	83	2589	Not tested	1921	405	Not tested	1084	20461	Not tested	22835	42.082	Not tested	62.7124
10	Yes	Left	MAP2K1	p.K57N	Not tested	X	Not tested	Not tested	0.572	Not tested	2.022	25	Not tested	88	4370	Not tested	4352	879	Not tested	1982	142226	Not tested	106104	22.1154	Not tested	189.42
10			TP53	p.C135Y	Not tested	X	Not tested	Not tested	0.507	Not tested	2.8	16	Not tested	86	3153	Not tested	3071	729	Not tested	3255	141941	Not tested	105962	14.1538	Not tested	185.115
10			GNAS	p.R201H	Not tested	X	Not tested	Not tested	0.115	Not tested	0	4	Not tested	0	3471	Not tested	3710	104	Not tested	0	92006	Not tested	78036	3.53846	Not tested	0
11	Yes	Left	TP53	p.G245D	Not tested	X	Not tested	Not tested	0.152	Not tested	0	4	Not tested	1	2631	Not tested	1939	148	Not tested	43	89519	Not tested	77931	2.30247	Not tested	0.373953
11			KRAS	p.G12D	Not tested	0	Not tested	Not tested	0	Not tested	0.598	0	Not tested	19	2501	Not tested	3176	0	Not tested	540	54574	Not tested	90596	0	Not tested	7.1051
12	Yes	Left	TP53	p.G266R	Not tested	0	Not tested	Not tested	65.602	Not tested	22.535	1438	Not tested	16	2192	Not tested	71	13556	Not tested	141	20571	Not tested	645	3757.49	Not tested	15.3846
12			APC	p.K1363fs	Not tested	67	Not tested	Not tested	X	Not tested	X	X	Not tested	X	X	Not tested	X	X	Not tested	X	X	Not tested	X	X	Not tested	X
12			NRAS	p.Q61K	Not tested	0	Not tested	Not tested	0	Not tested	0.211	0	Not tested	4	1625	Not tested	1897	0	Not tested	30	15609	Not tested	21995	0	Not tested	3.84615
12			KRAS	p.G12C	Not tested	0	Not tested	Not tested	0	Not tested	0.087	0	Not tested	3	2591	Not tested	3445	0	Not tested	58	24275	Not tested	46093	0	Not tested	2.88462
13	Yes	Left	TP53	p.P278S	Not tested	X	Not tested	Not tested	0.782	Not tested	6.566	14	Not tested	61	1791	Not tested	929	91	Not tested	326	11969	Not tested	4866	39.76	Not tested	498.24
14	No	Right	BRAF	p.V600E	29	Not tested	Not tested	Not tested	0	Not tested	Not tested	0	Not tested	Not tested	709	Not tested	Not tested	0	Not tested	Not tested	13786	Not tested	Not tested	0	Not tested	Not tested
15	Yes	Left	APC	p.R876*	X	Not tested	Not tested	Not tested	24.915	Not tested	30.308	1533	Not tested	541	6153	Not tested	1785	15953	Not tested	3975	64455	Not tested	12357	8563.53	Not tested	1554.29
15			TP53	p.R248Q	X	Not tested	Not tested	Not tested	36.018	Not tested	44.737	1261	Not tested	595	3501	Not tested	1330	13052	Not tested	4177	35068	Not tested	9013	7044.1	Not tested	1709.43
15			SMAD4	p.A118V	X	Not tested	Not tested	Not tested	45.434	Not tested	51.175	1806	Not tested	479	3975	Not tested	936	16742	Not tested	2891	36818	Not tested	5596	10088.5	Not tested	1376.17
15			NRAS	p.Q61K	0	Not tested	Not tested	Not tested	0	Not tested	2.016	0	Not tested	28	5205	Not tested	1389	0	Not tested	185	53253	Not tested	9445	0	Not tested	80.444
15			EGFR	p.S464L	X	Not tested	Not tested	Not tested	0	Not tested	0.256	0	Not tested	5	4612	Not tested	1956	0	Not tested	37	45255	Not tested	13538	0	Not tested	14.365
15			EGFR	p.G465E	X	Not tested	Not tested	Not tested	0	Not tested	0.307	0	Not tested	6	4612	Not tested	1952	0	Not tested	35	45243	Not tested	13514	0	Not tested	17.238
15			KRAS	p.Q61H	0	Not tested	Not tested	Not tested	0	Not tested	0.163	0	Not tested	5	6924	Not tested	3071	0	Not tested	29	69636	Not tested	23000	0	Not tested	14.365
15			KRAS	p.G13D	0	Not tested	Not tested	Not tested	0	Not tested	0.25	1	Not tested	5	5245	Not tested	2002	14	Not tested	38	52619	Not tested	13361	5.58613	Not tested	14.365
15			KRAS	p.G12V	0	Not tested	Not tested	Not tested	0	Not tested	0.35	0	Not tested	7	5245	Not tested	2002	0	Not tested	49	52619	Not tested	13360	0	Not tested	20.111
15			KRAS	p.G12R	0	Not tested	Not tested	Not tested	0	Not tested	0.3	0	Not tested	6	5245	Not tested	2002	0	Not tested	37	52619	Not tested	13360	0	Not tested	17.238
15			KRAS	p.G12A	0	Not tested	Not tested	Not tested	0	Not tested	1.998	0	Not tested	40	5245	Not tested	2002	0	Not tested	256	52619	Not tested	13360	0	Not tested	114.92
15			KRAS	p.G12D	0	Not tested	Not tested	Not tested	0	Not tested	0.2	0	Not tested	4	5245	Not tested	2002	0	Not tested	20	52619	Not tested	13360	0	Not tested	11.492
15			BRAF	p.V600E	0	Not tested	Not tested	Not tested	0	Not tested	0.245	0	Not tested	3	3699	Not tested	1224	0	Not tested	15	38349	Not tested	7716	0	Not tested	8.619
15			MAP2K1	p.Q56P	X	Not tested	Not tested	Not tested	0	Not tested	0.127	0	Not tested	3	9200	Not tested	2369	0	Not tested	20	84256	Not tested	14864	0	Not tested	8.619
16	Yes	Left	MAP2K1	p.E203K	Not tested	X	Not tested	Not tested	9.771	Not tested	20.25	218	Not tested	935	2231	Not tested	4594	1303	Not tested	10703	12704	Not tested	12133	213.808	Not tested	1321.83
16			TP53	p.P152L	Not tested	X	Not tested	Not tested	16.054	Not tested	33.65	262	Not tested	771	1632	Not tested	2213	1825	Not tested	11600	12133	Not tested	50214	256.962	Not tested	1089.98
16			GNAS	p.R201C	Not tested	X	Not tested	Not tested	0	Not tested	0.044	0	Not tested	3	3297	Not tested	6868	0	Not tested	52	18853	Not tested	72542	0	Not tested	4.24116
17	Yes	Left	TP53	p.P152L	41	Not tested	Not tested	Not tested	21.429	0.552	21.26	273	18	405	1274	3258	1905	1727	790	4234	8272	119615	21550	743.606	20.0769	590.338
17			SMAD4	p.D124fs	36	Not tested	Not tested	Not tested	X	X	X	X	X	X	X	X	X	X	X	X	X	X	X	X	X	X
17			EGFR	p.S464L	X	Not tested	Not tested	Not tested	0	0	0.322	0	0	5	1312	303	1554	0	0	28	7262	21681	14210	0	0	7.28812
17			EGFR	p.G465E	X	Not tested	Not tested	Not tested	0	0	0.515	0	0	8	1312	303	1554	0	0	96	7260	21675	14206	0	0	11.661
17			KRAS	p.Q61L	0	Not tested	Not tested	Not tested	0	0	0.263	0	0	10	2468	4971	3799	0	0	122	15444	169032	39585	0	0	14.5762
17			TP53	p.Y234C	0	Not tested	Not tested	Not tested	0	0	0.147	0	0	3	1302	3305	2046	0	0	40	7435	178628	19043	0	0	4.37287
18	Yes	Left	TP53	p.E286K	Not tested	0	0	Not tested	23.658	3.538	13.183	1543	70	967	6522	2177	7335	35904	3446	19289	150727	147850	141041	4194.03	63.2692	804.687
18			TP53	p.G245C	Not tested	38	0	Not tested	40.723	5.233	16.272	1848	185	915	4538	3527	5623	40834	7737	17087	97688	97405	101408	5023.05	167.212	761.415
18			VHL	p.R114L	Not tested	34	0	Not tested	X	X	X	X	X	X	X	X	X	X	X	X	X	X	X	X	X	X
18			APC	p.P1427fs	Not tested	52	58	Not tested	X	X	X	X	X	X	X	X	X	X	X	X	X	X	X	X	X	X
18			EGFR	p.V536M	Not tested	X	53	Not tested	X	X	X	X	X	X	X	X	X	X	X	X	X	X	X	X	X	X
18			TP53	p.Y163C	Not tested	X	49	Not tested	X	X	X	X	X	X	X	X	X	X	X	X	X	X	X	X	X	X
18			KRAS	p.G12D	Not tested	0	0	Not tested	0	0	0.512	0	0	26	4843	3387	5081	0	0	302	68074	141210	54300	0	0	21.6358
19	No	Right	CTNNB1	p.S45F	0	Not tested	Not tested	Not tested	83.51	Not tested	72.125	3855	Not tested	2960	4605	Not tested	4104	25533	Not tested	25467	30514	Not tested	35492	30465.6	Not tested	18702.8
19			KRAS	p.Q61H	0	Not tested	Not tested	Not tested	0.06	Not tested	0.622	3	Not tested	28	4694	Not tested	4505	17	Not tested	202	27890	Not tested	32270	23.7086	Not tested	176.918
19			TP53	p.R273C	0	Not tested	Not tested	Not tested	41.79	Not tested	33.145	2360	Not tested	1528	5602	Not tested	4610	21163	Not tested	16480	48230	Not tested	48068	18650.8	Not tested	9654.67
19			TP53	p.R175H	0	Not tested	Not tested	Not tested	0.19	Not tested	0.556	10	Not tested	28	5119	Not tested	5033	53	Not tested	174	27491	Not tested	32238	79.0288	Not tested	176.918
19			APC	p.E1286*	83	Not tested	Not tested	Not tested	X	Not tested	X	X	Not tested	X	X	Not tested	X	X	Not tested	X	X	Not tested	X	X	Not tested	X
19			NRAS	p.Q61K	0	Not tested	Not tested	Not tested	0	Not tested	0.857	0	Not tested	19	2430	Not tested	2218	0	Not tested	162	15239	Not tested	18111	0	Not tested	120.052
19			PIK3CA	p.E542K	0	Not tested	Not tested	Not tested	0	Not tested	0.149	0	Not tested	6	4853	Not tested	4026	1	Not tested	42	35441	Not tested	36041	0	Not tested	37.911
20	Yes	Right	APC	p.S1371fs	25	Not tested	Not tested	Not tested	X	X	X	X	X	X	X	X	X	X	X	X	X	X	X	X	X	X
20			PIK3CA	p.R88Q	48	Not tested	Not tested	Not tested	X	X	X	X	X	X	X	X	X	X	X	X	X	X	X	X	X	X
20			TP53	p.F109S	46	Not tested	Not tested	Not tested	X	X	X	X	X	X	X	X	X	X	X	X	X	X	X	X	X	X
20			TP53	p.R249S	0	Not tested	Not tested	Not tested	0	0.086	0	0	3	0	1624	3501	59	0	87	0	12565	145937	2362	0	1.61538	0
21	Yes	Left	PIK3CA	p.E545Q	Not tested	X	Not tested	Not tested	20.6	Failed Sequencing	27.416	570	Failed Sequencing	749	2767	Failed Sequencing	2732	8510	Failed Sequencing	8901	41226	Failed Sequencing	32018	1066.89	Failed Sequencing	2545.01
21			APC	p.R876*	Not tested	X	Not tested	Not tested	17.097	Failed Sequencing	28.312	549	Failed Sequencing	825	3211	Failed Sequencing	2914	9287	Failed Sequencing	10869	53086	Failed Sequencing	38237	1027.58	Failed Sequencing	2803.25
21			TP53	p.R282W	Not tested	X	Not tested	Not tested	57.441	Failed Sequencing	72.584	1814	Failed Sequencing	2486	3158	Failed Sequencing	3425	38472	Failed Sequencing	40055	64834	Failed Sequencing	54378	3395.33	Failed Sequencing	8447.12
21			NRAS	p.Q61L	Not tested	0	Not tested	Not tested	0	Failed Sequencing	0.096	0	Failed Sequencing	3	2475	Failed Sequencing	3111	0	Failed Sequencing	39	37319	Failed Sequencing	34585	0	Failed Sequencing	10.1936
21			NRAS	p.Q61K	Not tested	0	Not tested	Not tested	0	Failed Sequencing	0.964	0	Failed Sequencing	30	2475	Failed Sequencing	3111	0	Failed Sequencing	384	37321	Failed Sequencing	34578	0	Failed Sequencing	101.936
21			NRAS	p.G12S	Not tested	0	Not tested	Not tested	0	Failed Sequencing	0.692	0	Failed Sequencing	36	4394	Failed Sequencing	5201	0	Failed Sequencing	290	56869	Failed Sequencing	52630	0	Failed Sequencing	122.323
21			EGFR	p.G465E	Not tested	X	Not tested	Not tested	0	Failed Sequencing	0.115	0	Failed Sequencing	5	3712	Failed Sequencing	4337	1	Failed Sequencing	75	72372	Failed Sequencing	65556	0	Failed Sequencing	16.9894
21			EGFR	p.S492R	Not tested	X	Not tested	Not tested	0	Failed Sequencing	0.119	2	Failed Sequencing	4	2848	Failed Sequencing	3374	42	Failed Sequencing	49	47789	Failed Sequencing	43245	3.74347	Failed Sequencing	13.5915
21			MAP2K1	p.K57T	Not tested	X	Not tested	Not tested	0	Failed Sequencing	0.336	0	Failed Sequencing	12	3904	Failed Sequencing	3576	0	Failed Sequencing	114	53058	Failed Sequencing	38030	0	Failed Sequencing	40.7745
22	No	Left	FBXW7	p.S582L	Not tested	0	Not tested	0	0.087	Not tested	0	3	Not tested	0	3436	Not tested	2994	50	Not tested	0	58897	Not tested	59267	2.44547	Not tested	0
22			TP53	p.C277F	Not tested	0	Not tested	0	0.11	Not tested	0.256	4	Not tested	8	3708	Not tested	3123	105	Not tested	114	65059	Not tested	58824	3.26062	Not tested	6.40956
22			TP53	p.V272M	Not tested	0	Not tested	0	0.08	Not tested	0	3	Not tested	1	3708	Not tested	3123	30	Not tested	18	65056	Not tested	58822	2.44547	Not tested	0.801195
22			TP53	p.Y220C	Not tested	0	Not tested	0	4.31	Not tested	4.404	183	Not tested	157	4197	Not tested	3565	2212	Not tested	2260	51193	Not tested	50743	149.174	Not tested	125.788
22			TP53	p.P151H	Not tested	0	Not tested	0	0.71	Not tested	0.514	21	Not tested	12	2671	Not tested	2333	477	Not tested	404	52229	Not tested	51329	17.1183	Not tested	9.61435
22			TP53	p.Y234H	Not tested	X	Not tested	10.77	X	Not tested	X	X	Not tested	X	X	Not tested	X	X	Not tested	X	X	Not tested	X	X	Not tested	X
23	Yes	Left	KRAS	p.Q61H	0	Not tested	Not tested	Not tested	0.38	0.657	4.521	13	30	168	3395	4567	3716	177	924	4216	48862	155282	108488	42.159	33.4615	482.517
23			KRAS	p.G12A	0	Not tested	Not tested	Not tested	0.15	0	1.954	4	2	66	2590	3721	3377	52	80	2155	40785	179295	101981	12.972	2.23077	189.56
23			KRAS	p.G12C	0	Not tested	Not tested	Not tested	0	0.269	0.148	0	10	5	2590	3721	3377	0	396	141	40785	179295	101981	0	11.1538	14.3606
23			KRAS	p.Q61L	0	Not tested	Not tested	Not tested	0	0	0.106	0	0	4	3397	4570	3788	0	0	96	48888	155386	110525	0	0	11.4885
23			KRAS	p.G12D	0	Not tested	Not tested	Not tested	0	0	0.207	1	0	7	2590	3721	3377	7	0	177	40785	179295	101981	3.243	0	20.1049
23			KRAS	p.G12V	0	Not tested	Not tested	Not tested	0	0	0.296	0	1	10	2590	3721	3377	0	22	325	40785	179295	101981	0	1.11538	28.7213
23			MAP2K1	p.K57T	X	Not tested	Not tested	Not tested	0.227	0.243	0.439	9	14	15	3972	5753	3417	133	697	597	55078	230259	100180	29.187	15.6154	43.0819
23			TP53	p.R158H	X	Not tested	Not tested	Not tested	21.493	2.013	14.996	426	85	350	1982	4222	2334	8434	4498	13114	36641	150501	87020	1381.52	94.8077	1005.24
23			NRAS	p.Q61K	0	Not tested	Not tested	Not tested	0	0	0.344	0	0	7	2154	2656	2037	0	0	232	35624	124642	61615	0	0	20.1049
23			NRAS	p.G12C	0	Not tested	Not tested	Not tested	0	0	0.316	0	0	11	3836	5213	3478	0	0	312	59657	213347	101662	0	0	31.5934
24	No	Right	CTNNB1	p.T41A	Not tested	84	Not tested	Not tested	73.707	Not tested	67.8	2694	Not tested	1994	3655	Not tested	2941	35157	Not tested	16505	47915	Not tested	24241	23493.8	Not tested	9561.73
24			TP53	p.S241F	Not tested	79	Not tested	Not tested	69.117	Not tested	66.62	1777	Not tested	1441	2571	Not tested	2163	28579	Not tested	14367	41195	Not tested	21776	15496.9	Not tested	6909.96
24			KRAS	p.G60D	Not tested	43	Not tested	Not tested	25.97	Not tested	38.51	1303	Not tested	1770	5018	Not tested	4596	14696	Not tested	13309	56611	Not tested	34462	11363.2	Not tested	8487.59
24			EGFR	p.G465E	Not tested	X	Not tested	Not tested	0	Not tested	0.093	0	Not tested	3	4529	Not tested	3235	3	Not tested	29	67770	Not tested	34349	0	Not tested	14.3857
26	No	Right	BRAF	p.V600E	Not tested	34	Not tested	Not tested	Failed Sequencing	Not tested	2.792	Failed Sequencing	Not tested	11	Failed Sequencing	Not tested	394	Failed Sequencing	Not tested	506	Failed Sequencing	Not tested	3198	Failed Sequencing	Not tested	15.8194
26			ALK	p.R1209Q	Not tested	?	Not tested	Not tested	Failed Sequencing	Not tested	X	Failed Sequencing	Not tested	X	Failed Sequencing	Not tested	X	Failed Sequencing	Not tested	X	Failed Sequencing	Not tested	X	Failed Sequencing	Not tested	X
27	No	Left	NRAS	p.Q61L	0	Not tested	Not tested	Not tested	0	Not tested	0.3	0	Not tested	12	3554	Not tested	4000	0	Not tested	310	55941	Not tested	89055	0	Not tested	137.025
27			NRAS	p.Q61K	0	Not tested	Not tested	Not tested	0	Not tested	0.075	0	Not tested	3	3554	Not tested	4000	0	Not tested	44	55946	Not tested	89063	0	Not tested	34.2563
27			BRAF	p.V600E	0	Not tested	Not tested	Not tested	0	Not tested	0.068	0	Not tested	3	2768	Not tested	4419	0	Not tested	86	44746	Not tested	109627	0	Not tested	34.2563
27			KRAS	p.G12C	0	Not tested	Not tested	Not tested	0	Not tested	0.419	0	Not tested	21	3066	Not tested	5013	0	Not tested	429	46401	Not tested	108182	0	Not tested	239.794
28	Yes	Left	TP53	p.278S	Not tested	32	Not tested	Not tested	7.692	Failed Sequencing	20.765	143	Failed Sequencing	543	1859	Failed Sequencing	2615	2313	Failed Sequencing	7936	28650	Failed Sequencing	39773	109.479	Failed Sequencing	441.112
28			EGFR	p.G465R	Not tested	X	Not tested	Not tested	0	Failed Sequencing	0.178	0	Failed Sequencing	5	2170	Failed Sequencing	2802	0	Failed Sequencing	62	33633	Failed Sequencing	42896	0	Failed Sequencing	4.06181
29	No	Right	BRAF	p.V600E	44	Not tested	44	Not tested	46.493	Not tested	Not tested	822	Not tested	Not tested	1768	Not tested	Not tested	5263	Not tested	Not tested	11374	Not tested	Not tested	3152.68	Not tested	Not tested
29			TP53	p.R248Q	X	Not tested	48	Not tested	54.46	Not tested	Not tested	812	Not tested	Not tested	1491	Not tested	Not tested	5469	Not tested	Not tested	9836	Not tested	Not tested	3114.32	Not tested	Not tested
30	No	Left				Not tested	Not tested	Not tested		Not tested			Not tested			Not tested			Not tested			Not tested			Not tested
31	Yes	Left	APC	p.E1309fs	X	Not tested	33	Not tested	18.404	Not tested	8.448	429	Not tested	337	2331	Not tested	3989	11600	Not tested	6895	64964	Not tested	85474	255.614	Not tested	314.08
31			TP53	p.R273C	X	Not tested	36	Not tested	33.73	Not tested	12.215	767	Not tested	483	2263	Not tested	3954	18891	Not tested	8361	52058	Not tested	66500	457.007	Not tested	450.15
31			TP53	p.G245D	X	Not tested	0	Not tested	0.19	Not tested	0	4	Not tested	2	2099	Not tested	4050	77	Not tested	51	46193	Not tested	67060	2.38335	Not tested	1.86397
31			NRAS	p.Q61K	0	Not tested	0	Not tested	0	Not tested	0.482	0	Not tested	17	2104	Not tested	3527	0	Not tested	175	34682	Not tested	42005	0	Not tested	15.8438
31			KRAS	p.Q61H	0	Not tested	0	Not tested	0	Not tested	1.327	0	Not tested	69	2568	Not tested	5199	0	Not tested	678	32139	Not tested	49417	0	Not tested	64.3071
31			KRAS	p.G12V	0	Not tested	0	Not tested	0	Not tested	0.325	0	Not tested	13	1910	Not tested	4006	0	Not tested	129	29478	Not tested	44702	0	Not tested	12.1158
31			KRAS	p.G12R	0	Not tested	0	Not tested	0	Not tested	0.824	0	Not tested	33	1910	Not tested	4006	0	Not tested	414	29478	Not tested	44702	0	Not tested	30.7556
31			KRAS	p.G12S	0	Not tested	0	Not tested	0	Not tested	2.746	0	Not tested	110	1910	Not tested	4006	0	Not tested	1289	29478	Not tested	44702	0	Not tested	102.519
31			KRAS	p.G12D	0	Not tested	0	Not tested	0	Not tested	0.899	0	Not tested	36	1910	Not tested	4006	0	Not tested	471	29478	Not tested	44702	0	Not tested	33.5515
31			MAP2K1	p.K57N	X	Not tested	X	Not tested	0	Not tested	0.317	0	Not tested	21	2592	Not tested	6616	0	Not tested	257	33839	Not tested	72118	0	Not tested	19.5717
32	Yes	Left	TP53	p.G245S	X	Not tested	Not tested	Not tested	5.714	0.45	Not tested	3	4	Not tested	2765	889	Not tested	117	319	Not tested	103316	60682	Not tested	2.93706	2.38444	Not tested
32			TP53	p.G245D	X	Not tested	Not tested	Not tested	0.108	0	Not tested	158	0	Not tested	2765	889	Not tested	6306	0	Not tested	103320	60681	Not tested	154.685	0	Not tested
32			TP53	p.R175H	X	Not tested	Not tested	Not tested	9.172	2.581	Not tested	359	117	Not tested	3914	4534	Not tested	10619	5426	Not tested	112711	230855	Not tested	351.469	69.7448	Not tested
32			MAP2K1	p.E203K	X	Not tested	Not tested	Not tested	0	0.073	Not tested	1	3	Not tested	3717	4082	Not tested	3	17	Not tested	97735	205110	Not tested	0.979021	1.78833	Not tested
33	No	Right	PIK3CA	p.M1043I	X	Not tested	Not tested	44.8	42.662	Not tested	Not tested	1311	Not tested	Not tested	3073	Not tested	Not tested	17080	Not tested	Not tested	41720	Not tested	Not tested	8057.41	Not tested	Not tested
33			APC	p.R1450*	X	Not tested	Not tested	0	38.974	Not tested	Not tested	1041	Not tested	Not tested	2671	Not tested	Not tested	15726	Not tested	Not tested	39742	Not tested	Not tested	6397.99	Not tested	Not tested
33			TP53	p.R213Q	X	Not tested	Not tested	0	0.103	Not tested	Not tested	5	Not tested	Not tested	4863	Not tested	Not tested	79	Not tested	Not tested	75995	Not tested	Not tested	30.73	Not tested	Not tested
33			TP53	p.G154V	X	Not tested	Not tested	0	81.347	Not tested	Not tested	1945	Not tested	Not tested	2391	Not tested	Not tested	35797	Not tested	Not tested	44424	Not tested	Not tested	11954	Not tested	Not tested
33			SMAD4	p.R361H	X	Not tested	Not tested	0	0.09	Not tested	Not tested	3	Not tested	Not tested	3338	Not tested	Not tested	42	Not tested	Not tested	53421	Not tested	Not tested	18.438	Not tested	Not tested
33			PTEN	p.K125Q	X	Not tested	Not tested	38.39	X	Not tested	Not tested	X	Not tested	Not tested	X	Not tested	Not tested	X	Not tested	Not tested	X	Not tested	Not tested	X	Not tested	Not tested
33			PTEN	p.E299*	X	Not tested	Not tested	41.86	X	Not tested	Not tested	X	Not tested	Not tested	X	Not tested	Not tested	X	Not tested	Not tested	X	Not tested	Not tested	X	Not tested	Not tested
33			KRAS	p.S89P	X	Not tested	Not tested	43.93	X	Not tested	Not tested	X	Not tested	Not tested	X	Not tested	Not tested	X	Not tested	Not tested	X	Not tested	Not tested	X	Not tested	Not tested
33			FGFR1	p.P150S	X	Not tested	Not tested	47.37	X	Not tested	Not tested	X	Not tested	Not tested	X	Not tested	Not tested	X	Not tested	Not tested	X	Not tested	Not tested	X	Not tested	Not tested
33			PIK3CA	p.R88Q	X	Not tested	Not tested	38.6	X	Not tested	Not tested	X	Not tested	Not tested	X	Not tested	Not tested	X	Not tested	Not tested	X	Not tested	Not tested	X	Not tested	Not tested
33			MDM2	p.K100N	X	Not tested	Not tested	43.8	X	Not tested	Not tested	X	Not tested	Not tested	X	Not tested	Not tested	X	Not tested	Not tested	X	Not tested	Not tested	X	Not tested	Not tested
34	Yes	Left	APC	p.E1306*	Not tested	15	Not tested	24.47	9.277	0	Not tested	190	0	Not tested	2048	885	Not tested	6649	0	Not tested	67940	8370	Not tested	424.792	0	Not tested
34			TP53	p.R282W	Not tested	54	Not tested	62.64	35.503	0	Not tested	589	1	Not tested	1659	506	Not tested	20443	9	Not tested	56476	6103	Not tested	1316.86	0.25	Not tested
34			TP53	p.V216M	Not tested	0	Not tested	0	0.108	0	Not tested	3	0	Not tested	2781	3184	Not tested	98	0	Not tested	84119	40247	Not tested	6.70725	0	Not tested
34			GNAS	p.R201H	Not tested	0	Not tested	0	0.063	0	Not tested	3	1	Not tested	4733	3469	Not tested	69	5	Not tested	113720	35767	Not tested	6.70725	0.25	Not tested
34			ATM	p.P2665R	Not tested	0	Not tested	18.24	X	X	Not tested	X	X	Not tested	X	X	Not tested	X	X	Not tested	X	X	Not tested	X	X	Not tested
35	Yes	Left	TP53	p.F270fs	X	Not tested	Not tested	57.81	X	X	Not tested	X	X	Not tested	X	X	Not tested	X	X	Not tested	X	X	Not tested	X	X	Not tested
35			EGFR	p.R165Q	X	Not tested	Not tested	18.42	X	X	Not tested	X	X	Not tested	X	X	Not tested	X	X	Not tested	X	X	Not tested	X	X	Not tested
35			APC	p.F1491fs	X	Not tested	Not tested	X	0	0.149	Not tested	0	7	Not tested	4764	4687	Not tested	2	11	Not tested	63794	126677	Not tested	0	14.595	Not tested
X indicates that this particular variant is not present on the used platform.
0 Indicates that this variant has been tested, but is not present in the tested sample.
